# Supplementary material for: Yap5 Competes With Hap4 for the Regulation of Iron Homeostasis Genes in the Human Pathogen Candida glabrata
Source: Front Cell Infect Microbiol. 2021 Nov 26;11:731988. doi: 10.3389/fcimb.2021.731988 (PMC8662346; doi:10.3389/fcimb.2021.731988)
Supplement: Supplementary file 3 [file Table_2.xlsx]

## Sheet: Legend
Supplementary Table T2: Gene expression profiles of the respiratory and high iron response genes in strains deleted for either HAP4, HAP5 or YAP5, grown in two different conditions (glycerol or high iron), as compared to the wild type control. The values are Log2 of mutant/wild type expression ratios. Each value is the average of three biologically independant replicates.

## Sheet: respiratory genes
Name	deltaHap4/WT glycerol	deltaHap4/WT high iron	deltaHap5/WT glycerol	deltaHap5/WT high iron	deltaYap5/WT high iron
SDH2	-3.97	-1.94	-2.975	-3.605	-0.6
COX26	-3.44	-3.49	-2.52	-1.205	0.03
ACO1	-0.59	-0.34	-0.385	-1.775	-1.05
COX5B	-0.74	-0.96	-0.635	-1.91	-0.09
QCR8	-0.82	-0.83	-1.055	-1.385	0.21
COX7	-0.88	-0.76	-1.025	-1.665	0.34
COX8	-0.92	-0.66	-1.09	-1.755	0.34
COX12	-1.08	-0.77	-1.35	-1.57	0.34
QCR7	-1.24	-0.84	-1.2	-1.325	0.26
QCR9	-1.03	-0.61	-1.145	-1.145	0.21
CYC1	-0.49	-0.46	-0.585	-1.32	0.3
QCR6	-0.21	-0.27	-0.445	-1.0	0.07
COR1	-0.34	-0.51	-0.185	-0.855	0.14
QCR2	-0.53	-0.47	-0.335	-0.885	0.06
RIP1	-0.5	-0.54	-0.35	-1.045	0.17
NDI1	-0.3	-0.68	-0.03	-0.905	-0.11
CYT1	-0.54	-0.72	-0.295	-1.01	-0.21
MIN8	-1.08	-1.49	-1.255	-2.285	0.3
KGD1	-1.68	-1.42	-1.685	-1.49	-0.07
SDH1	-1.46	-1.0	-1.0	-1.005	-0.14
KGD2	-1.55	-1.21	-1.35	-1.08	0.06
ATP1	-1.63	-1.02	-1.535	-1.085	-0.16
COX4	-1.44	-0.69	-1.5	-1.145	-0.18
ATP2	-1.55	-0.73	-1.415	-1.035	-0.04
ATP4	-1.39	-0.69	-1.385	-1.135	0.18
ATP16	-1.59	-1.0	-1.55	-0.78	-0.03
TIM11	-1.7	-0.86	-1.555	-0.62	0.15
ATP17	-1.61	-0.93	-1.735	-0.875	0.42
ATP15	-1.36	-0.88	-1.74	-0.61	0.35
ATP20	-1.78	-0.75	-1.45	-0.775	0.47
ATP19	-1.48	-0.53	-1.605	-0.665	0.51
ATP3	-1.44	-0.71	-1.405	-0.82	0.43
ATP7	-1.19	-0.53	-1.32	-0.755	0.46
FUM1	-1.84	-0.64	-2.15	-0.745	-0.03
RSM10	-1.39	-0.36	-1.29	-0.045	-0.06
FMP41	-1.19	-0.2	-1.13	-0.09	0.09
AAC3	-1.13	-0.5	-1.18	-0.115	0.1
UPS2	-0.99	-0.48	-1.215	-0.805	-0.19
COX6	-0.95	-0.58	-0.84	-1.01	-0.07
SHH4	-1.17	-0.8	-0.97	-1.025	0.12
IDP2	-1.17	-0.8	-1.105	-0.925	0.09
YMR31	-1.03	-0.95	-0.935	-0.88	-0.1
SHH3	-1.32	-0.91	-1.15	-0.78	0.17
ATP5	-1.38	-0.85	-1.26	-0.68	0.22
IDH2	-1.21	-0.63	-1.17	-0.635	0.03
POR1	-0.87	-0.69	-1.2	-0.59	0.12
IDH1	-0.99	-0.51	-1.105	-0.495	0.25
ATP14	-0.93	-0.73	-0.945	-0.515	0.22
OM14	-0.77	-0.28	-0.96	-0.555	0.13
MIC19	-0.95	-0.34	-1.015	-0.445	0.0
QCR10	-0.88	-0.52	-0.895	-0.515	0.0
MIC12	-0.78	-0.36	-0.94	-0.51	-0.17
MCR1	-0.88	-0.48	-0.69	-0.685	0.12
STF1	-0.69	-0.53	-0.71	-0.72	0.47
MIC60	-0.94	-0.83	-0.615	-0.82	0.25
GUT2	-1.24	-1.65	-0.935	-0.59	0.0
MDH1	-1.18	-1.42	-1.135	-0.76	0.02
ICL1	-0.84	-1.16	-0.88	-0.33	-0.09
COA6	-0.81	-0.27	-0.875	0.13	0.03
CYT2	-0.87	-0.39	-0.83	-0.085	0.09
MIR1	-0.86	-0.28	-0.795	-0.325	0.18
IRC15	-0.85	-0.58	-0.735	-0.275	0.17
RPM2	-0.64	-0.37	-0.67	-0.435	0.11
MIC10	-0.71	-0.29	-0.58	-0.355	0.26
COX13	-0.51	-0.39	-0.48	-0.44	0.28
MDM36	-0.37	-0.23	-0.345	-0.34	0.13
CIT1	-0.43	-0.06	-0.26	-0.21	-0.11
MIX17	-0.48	-0.22	-0.485	0.285	0.31
OSM1	-0.45	-0.11	-0.32	0.085	0.09
RCF2	-0.46	-0.35	-0.675	-0.025	0.04
YME1	-0.58	-0.32	-0.61	-0.065	0.04
MDH2	-0.37	-0.71	-0.425	0.105	-0.11
OM45	-0.55	-0.93	-0.03	-0.26	0.11
MPC2	0.03	-0.49	-0.135	-0.645	0.24
PCP1	-0.14	-0.12	-0.175	-0.485	0.05
MDM34	-0.07	-0.19	0.1	-0.4	0.1
CYB2	0.21	-0.33	0.335	-0.59	0.08
SUN4	0.34	0.09	0.375	-0.22	-0.22
AIM2	0.13	-0.05	0.095	0.09	0.49

## Sheet: high iron response
Name	deltaHap4/WT glycerol	deltaHap4/WT high iron	deltaHap5/WT glycerol	deltaHap5/WT high iron	deltaYap5/WT high iron
GRX4	0.27	-0.22	-1.025	-2.815	-2.0
ISA1	-0.37	-0.24	-0.635	-2.01	-1.28
TYW1	-0.59	0.1	-0.61	-1.225	-0.79
RLI1	-0.07	-0.01	-0.44	-0.85	-1.02
HEM3	0.26	-0.37	0.03	-1.56	-1.03
CCC1	0.78	-0.18	0.265	-1.485	-0.41
GLT1	0.96	0.31	1.42	-1.11	-0.22
